# Supplementary material for: Feasibility Study of Photoelectrochemical Sensing of Glucose and Urea Using BiVO4 and BiVO4/BiOCl Photoanodes
Source: Sensors (Basel). 2025 Feb 19;25(4):1260. doi: 10.3390/s25041260 (PMC11861178; doi:10.3390/s25041260)
Supplement: Supplementary file 1 [file sensors-25-01260-s001.zip]

Archive with 1 entries (1 files):
- sensors-3481382-supplementary.pdf
